# Supplementary material for: Global Health Priority Box: Discovering Flucofuron as a Promising Antikinetoplastid Compound
Source: Pharmaceuticals (Basel). 2024 Apr 25;17(5):554. doi: 10.3390/ph17050554 (PMC11123942; doi:10.3390/ph17050554)
Supplement: Supplementary file 1 [file pharmaceuticals-17-00554-s001.zip]

Archive with 1 entries (1 files):
- pharmaceuticals-2890213-supplementary.pdf
